# Supplementary material for: Virucidal Activity of Fogged Chlorine Dioxide- and Hydrogen Peroxide-Based Disinfectants against Human Norovirus and Its Surrogate, Feline Calicivirus, on Hard-to-Reach Surfaces
Source: Front Microbiol. 2017 Jun 8;8:1031. doi: 10.3389/fmicb.2017.01031 (PMC5462988; doi:10.3389/fmicb.2017.01031)
Supplement: Supplementary file 1 [file Data_Sheet_1.xlsx]

## Sheet: Sheet1
Supplementary Material: Virucidal activity of fogged chlorine dioxide- and hydrogen peroxide-based disinfectants against human norovirus and its surrogate, feline calicivirus, on hard-to-reach surfaces
Naim Montazeri1*, Clyde Manuel1, Eric Moorman1, Janak Khatiwada2, Leonard Williams2, and Lee-Ann Jaykus1 1 Department of Food, Bioprocessing and Nutrition Sciences, North Carolina State University, Raleigh, NC, United States 2 Center for Excellence in Post-Harvest Technologies, North Carolina A&T State University, NC Research Campus, Kannapolis, NC, United States * Correspondence: Naim Montazeri,…
Table 1: Efficacy of fogged disinfectants against GI.6 and GII.4 Sydney human NoV and FCV at various disinfectant formulation concentrations and coupons location
Disinfectant	Location	Concentration (ml/m3)	Virus	Log10 reduction (mean)	Log10 reduction (standard error)
ClO2-surfactant-based	D	15.9	FCV	1.775	0.266
ClO2-surfactant-based	A	15.9	FCV	1.518	0.187
ClO2-surfactant-based	E	15.9	FCV	1.451	0.185
ClO2-surfactant-based	F	15.9	FCV	1.859	0.135
ClO2-surfactant-based	G	15.9	FCV	2.157	0.248
ClO2-surfactant-based	D	12.4	FCV	2.396	0.162
ClO2-surfactant-based	A	12.4	FCV	3.109	0.25
ClO2-surfactant-based	E	12.4	FCV	2.152	0.51
ClO2-surfactant-based	F	12.4	FCV	1.773	0.502
ClO2-surfactant-based	G	12.4	FCV	2.363	0.219
ClO2-surfactant-based	D	15.9	NoV_GI	0.199	0.109
ClO2-surfactant-based	D	12.4	NoV_GI	1.728	0.309
ClO2-surfactant-based	A	15.9	NoV_GI	0.161	0.017
ClO2-surfactant-based	A	12.4	NoV_GI	1.531	0.646
ClO2-surfactant-based	E	15.9	NoV_GI	0.731	0.235
ClO2-surfactant-based	E	12.4	NoV_GI	1.604	0.383
ClO2-surfactant-based	F	15.9	NoV_GI	0.85	0.067
ClO2-surfactant-based	F	12.4	NoV_GI	1.528	0.319
ClO2-surfactant-based	G	15.9	NoV_GI	0.348	0.072
ClO2-surfactant-based	G	12.4	NoV_GI	1.877	0.404
ClO2-surfactant-based	D	15.9	NoV_GII	0.417	0.178
ClO2-surfactant-based	D	12.4	NoV_GII	0.723	0.088
ClO2-surfactant-based	A	15.9	NoV_GII	0.438	0.098
ClO2-surfactant-based	A	12.4	NoV_GII	0.483	0.085
ClO2-surfactant-based	E	15.9	NoV_GII	0.345	0.085
ClO2-surfactant-based	E	12.4	NoV_GII	0.61	0.08
ClO2-surfactant-based	F	15.9	NoV_GII	0.317	0.146
ClO2-surfactant-based	F	12.4	NoV_GII	0.581	0.134
ClO2-surfactant-based	G	15.9	NoV_GII	0.628	0.147
ClO2-surfactant-based	G	12.4	NoV_GII	0.661	0.131
H2O2-based	B	7.1	FCV	2.805	0.348
H2O2-based	B	8.8	FCV	3.924	0.082
H2O2-based	B	10.6	FCV	4.266	0.16
H2O2-based	B	12.4	FCV	4.193	0.071
H2O2-based	A	7.1	FCV	2.969	0.056
H2O2-based	A	8.8	FCV	4.019	0.113
H2O2-based	A	10.6	FCV	4.046	0.034
H2O2-based	A	12.4	FCV	4.554	0.187
H2O2-based	C	7.1	FCV	2.552	0.347
H2O2-based	C	8.8	FCV	3.86	0.08
H2O2-based	C	10.6	FCV	3.951	0.109
H2O2-based	C	12.4	FCV	4.144	0.31
H2O2-based	A	7.1	NoV_GI	2.31819	0.189339
H2O2-based	B	7.1	NoV_GI	2.5312	0.100749
H2O2-based	C	7.1	NoV_GI	2.3659	0.228061
H2O2-based	A	8.8	NoV_GI	2.5778	0.133848
H2O2-based	B	8.8	NoV_GI	2.51234	0.127466
H2O2-based	C	8.8	NoV_GI	2.52787	0.163535
H2O2-based	A	10.6	NoV_GI	2.29157	0.320963
H2O2-based	B	10.6	NoV_GI	2.16177	0.179673
H2O2-based	C	10.6	NoV_GI	2.55117	0.137549
H2O2-based	A	12.4	NoV_GI	2.59777	0.10572
H2O2-based	B	12.4	NoV_GI	2.39807	0.141844
H2O2-based	C	12.4	NoV_GI	2.39363	0.306621
H2O2-based	A	7.1	NoV_GII	1.796	0.299
H2O2-based	B	7.1	NoV_GII	2.114	0.06
H2O2-based	C	7.1	NoV_GII	0.469	0.263
H2O2-based	A	8.8	NoV_GII	2.377	0.137
H2O2-based	B	8.8	NoV_GII	2.097	0.327
H2O2-based	C	8.8	NoV_GII	0.907	0.089
H2O2-based	A	10.6	NoV_GII	2.623	0.12
H2O2-based	B	10.6	NoV_GII	3.224	0.694
H2O2-based	C	10.6	NoV_GII	2.258	0.486
H2O2-based	A	12.4	NoV_GII	3.122	0.072
H2O2-based	B	12.4	NoV_GII	2.588	0.248
H2O2-based	C	12.4	NoV_GII	1.702	0.512
